# Supplementary material for: Dynamin-Related Proteins Enhance Tomato Immunity by Mediating Pattern Recognition Receptor Trafficking
Source: Membranes (Basel). 2022 Aug 1;12(8):760. doi: 10.3390/membranes12080760 (PMC9415932; doi:10.3390/membranes12080760)
Supplement: Supplementary file 1 [file membranes-12-00760-s001.zip]

Archive with 2 entries (2 files):
- Supplementary Materials.pdf
- Table S3.xlsx
