# Supplementary material for: Dynamin-Related Proteins Enhance Tomato Immunity by Mediating Pattern Recognition Receptor Trafficking
Source: Membranes (Basel). 2022 Aug 1;12(8):760. doi: 10.3390/membranes12080760 (PMC9415932; doi:10.3390/membranes12080760)
Supplement: Supplementary file 1 [file membranes-12-00760-s001.zip › Table S3.xlsx]

## Sheet: SlDRP1A
Expression of Solyc01g095970
Experiment: D004: Transcriptome analysis of various tissues in tomato cultivar Heinz and the wild relative Solanum pimpinellifolium
ID	genotype	sample	normlized expression (RPKM)
S0584	Heinz	Heinz unopened flower buds	19.22
S0585	Heinz	Heinz fully opened flowers	8.15
S0586	Heinz	Heinz 1 cm fruits	18.5
S0587	Heinz	Heinz 2 cm fruits	16.07
S0588	Heinz	Heinz 3 cm fruits	8.01
S0589	Heinz	Heinz mature green fruits	21.37
S0590	Heinz	Heinz breaker fruits	16.83
S0591	Heinz	Heinz breaker+10 fruits	14.11
S0592	Heinz	Heinz roots	28.16
S0593	Heinz	Heinz leaves	5.63
S0594		pimpinellifolium immature green fruits	9.76
S0595		pimpinellifolium breaker fruits	10.65
S0596		pimpinellifolium breaker+5 fruits	10.79
S0597		pimpinellifolium leaves	4.95
Experiment: D007: Transcriptome sequencing of tomato leaves treated with different bacteria and PAMPs
ID	genotype	sample	normlized expression (RPKM)
S0620	Rio Grande prf3 (deletion in Prf)	mock PAMPs 30 min	8.72
S0621	Rio Grande prf3 (deletion in Prf)	cold shock protein 22 (csp22) 30 min	9.33
S0622	Rio Grande prf3 (deletion in Prf)	flagellin 22 (flg22) 30 min	10.18
S0623	Rio Grande prf3 (deletion in Prf)	flagellin II-28 (flgII-28) 30 min	7.79
S0624	Rio Grande prf3 (deletion in Prf)	Lipopolysaccharides (LPS) 30 min	7.91
S0625	Rio Grande prf3 (deletion in Prf)	Peptidoglycan (PGN) 30 min	8.08
S0626	Rio Grande prf3 (deletion in Prf)	mock PAMPs 6h	6.42
S0627	Rio Grande prf3 (deletion in Prf)	cold shock protein 22 (csp22) 6 h	21.39
S0628	Rio Grande prf3 (deletion in Prf)	flagellin 22 (flg22) 6h	14.29
S0629	Rio Grande prf3 (deletion in Prf)	flagellin II-28 (flgII-28) 6h	27.27
S0630	Rio Grande prf3 (deletion in Prf)	Lipopolysaccharides (LPS) 6 h	11.67
S0631	Rio Grande prf3 (deletion in Prf)	Peptidoglycan (PGN) 6h	7.29
S0632	Rio Grande prf3 (deletion in Prf)	mock bacteria 30 min	7.35
S0633	Rio Grande prf3 (deletion in Prf)	DC3000 30 min	8.52
S0634	Rio Grande prf3 (deletion in Prf)	DC3000ΔhrcQ-U 30 min	6.55
S0635	Rio Grande prf3 (deletion in Prf)	DC3000ΔhrcQ-UΔfliC 30 min	7.62
S0636	Rio Grande prf3 (deletion in Prf)	DC3000Δ28 30 min	7.87
S0637	Rio Grande prf3 (deletion in Prf)	DC3000ΔAvrPtoΔAvrPtoB 30 min	9.13
S0638	Rio Grande prf3 (deletion in Prf)	Pseudomonas fluorescens 30 min	8.76
S0639	Rio Grande prf3 (deletion in Prf)	Pseudomonas putida 30 min	8.52
S0640	Rio Grande prf3 (deletion in Prf)	Agrobacterium tumefaciens 30 min	8.45
S0641	Rio Grande prf3 (deletion in Prf)	mock bacteria 6 h	6.08
S0642	Rio Grande prf3 (deletion in Prf)	DC3000 6 h	10.05
S0643	Rio Grande prf3 (deletion in Prf)	DC3000ΔhrcQ-U 6 h	16.58
S0644	Rio Grande prf3 (deletion in Prf)	DC3000ΔhrcQ-UΔfliC 6 h	6.34
S0645	Rio Grande prf3 (deletion in Prf)	DC3000Δ28 6 h	23.89
S0646	Rio Grande prf3 (deletion in Prf)	DC3000ΔAvrPtoΔAvrPtoB 6 h	19.88
S0647	Rio Grande prf3 (deletion in Prf)	Pseudomonas fluorescens 6 h	21.25
S0648	Rio Grande prf3 (deletion in Prf)	Pseudomonas putida 6 h	32.8
S0649	Rio Grande prf3 (deletion in Prf)	Agrobacterium tumefaciens 6 h	5.45

## Sheet: SlDRP1B
Expression of Solyc05g050600
Experiment: D004: Transcriptome analysis of various tissues in tomato cultivar Heinz and the wild relative Solanum pimpinellifolium
ID	genotype	sample	normlized expression (RPKM)
S0584	Heinz	Heinz unopened flower buds	20.34
S0585	Heinz	Heinz fully opened flowers	18.94
S0586	Heinz	Heinz 1 cm fruits	40.51
S0587	Heinz	Heinz 2 cm fruits	42.1
S0588	Heinz	Heinz 3 cm fruits	24.61
S0589	Heinz	Heinz mature green fruits	45.48
S0590	Heinz	Heinz breaker fruits	36.84
S0591	Heinz	Heinz breaker+10 fruits	36.13
S0592	Heinz	Heinz roots	41.52
S0593	Heinz	Heinz leaves	15.65
S0594		pimpinellifolium immature green fruits	38.22
S0595		pimpinellifolium breaker fruits	30.58
S0596		pimpinellifolium breaker+5 fruits	30.3
S0597		pimpinellifolium leaves	14.25
Experiment: D007: Transcriptome sequencing of tomato leaves treated with different bacteria and PAMPs
ID	genotype	sample	normlized expression (RPKM)
S0620	Rio Grande prf3 (deletion in Prf)	mock PAMPs 30 min	9
S0621	Rio Grande prf3 (deletion in Prf)	cold shock protein 22 (csp22) 30 min	5.96
S0622	Rio Grande prf3 (deletion in Prf)	flagellin 22 (flg22) 30 min	7.51
S0623	Rio Grande prf3 (deletion in Prf)	flagellin II-28 (flgII-28) 30 min	7.12
S0624	Rio Grande prf3 (deletion in Prf)	Lipopolysaccharides (LPS) 30 min	7.17
S0625	Rio Grande prf3 (deletion in Prf)	Peptidoglycan (PGN) 30 min	7.27
S0626	Rio Grande prf3 (deletion in Prf)	mock PAMPs 6h	20.08
S0627	Rio Grande prf3 (deletion in Prf)	cold shock protein 22 (csp22) 6 h	43.33
S0628	Rio Grande prf3 (deletion in Prf)	flagellin 22 (flg22) 6h	34.1
S0629	Rio Grande prf3 (deletion in Prf)	flagellin II-28 (flgII-28) 6h	48.99
S0630	Rio Grande prf3 (deletion in Prf)	Lipopolysaccharides (LPS) 6 h	32.39
S0631	Rio Grande prf3 (deletion in Prf)	Peptidoglycan (PGN) 6h	23.44
S0632	Rio Grande prf3 (deletion in Prf)	mock bacteria 30 min	7.54
S0633	Rio Grande prf3 (deletion in Prf)	DC3000 30 min	7.1
S0634	Rio Grande prf3 (deletion in Prf)	DC3000ΔhrcQ-U 30 min	7.18
S0635	Rio Grande prf3 (deletion in Prf)	DC3000ΔhrcQ-UΔfliC 30 min	8.02
S0636	Rio Grande prf3 (deletion in Prf)	DC3000Δ28 30 min	7.31
S0637	Rio Grande prf3 (deletion in Prf)	DC3000ΔAvrPtoΔAvrPtoB 30 min	7.89
S0638	Rio Grande prf3 (deletion in Prf)	Pseudomonas fluorescens 30 min	8.62
S0639	Rio Grande prf3 (deletion in Prf)	Pseudomonas putida 30 min	6.04
S0640	Rio Grande prf3 (deletion in Prf)	Agrobacterium tumefaciens 30 min	7.78
S0641	Rio Grande prf3 (deletion in Prf)	mock bacteria 6 h	17.29
S0642	Rio Grande prf3 (deletion in Prf)	DC3000 6 h	28.14
S0643	Rio Grande prf3 (deletion in Prf)	DC3000ΔhrcQ-U 6 h	32.43
S0644	Rio Grande prf3 (deletion in Prf)	DC3000ΔhrcQ-UΔfliC 6 h	18.21
S0645	Rio Grande prf3 (deletion in Prf)	DC3000Δ28 6 h	46.45
S0646	Rio Grande prf3 (deletion in Prf)	DC3000ΔAvrPtoΔAvrPtoB 6 h	36.35
S0647	Rio Grande prf3 (deletion in Prf)	Pseudomonas fluorescens 6 h	44.29
S0648	Rio Grande prf3 (deletion in Prf)	Pseudomonas putida 6 h	57.63
S0649	Rio Grande prf3 (deletion in Prf)	Agrobacterium tumefaciens 6 h	17.96

## Sheet: ACT
Expression of Solyc03g078400
Experiment: D004: Transcriptome analysis of various tissues in tomato cultivar Heinz and the wild relative Solanum pimpinellifolium
ID	genotype	sample	normlized expression (RPKM)
S0584	Heinz	Heinz unopened flower buds	254.53
S0585	Heinz	Heinz fully opened flowers	366.98
S0586	Heinz	Heinz 1 cm fruits	780.22
S0587	Heinz	Heinz 2 cm fruits	887.94
S0588	Heinz	Heinz 3 cm fruits	1555.14
S0589	Heinz	Heinz mature green fruits	1488.54
S0590	Heinz	Heinz breaker fruits	935.42
S0591	Heinz	Heinz breaker+10 fruits	897.86
S0592	Heinz	Heinz roots	697.32
S0593	Heinz	Heinz leaves	205.36
S0594		pimpinellifolium immature green fruits	831.89
S0595		pimpinellifolium breaker fruits	581.51
S0596		pimpinellifolium breaker+5 fruits	467.27
S0597		pimpinellifolium leaves	183.49
Experiment: D007: Transcriptome sequencing of tomato leaves treated with different bacteria and PAMPs
ID	genotype	sample	normlized expression (RPKM)
S0620	Rio Grande prf3 (deletion in Prf)	mock PAMPs 30 min	231.97
S0621	Rio Grande prf3 (deletion in Prf)	cold shock protein 22 (csp22) 30 min	195.37
S0622	Rio Grande prf3 (deletion in Prf)	flagellin 22 (flg22) 30 min	216.03
S0623	Rio Grande prf3 (deletion in Prf)	flagellin II-28 (flgII-28) 30 min	228.22
S0624	Rio Grande prf3 (deletion in Prf)	Lipopolysaccharides (LPS) 30 min	234.65
S0625	Rio Grande prf3 (deletion in Prf)	Peptidoglycan (PGN) 30 min	232.63
S0626	Rio Grande prf3 (deletion in Prf)	mock PAMPs 6h	287.14
S0627	Rio Grande prf3 (deletion in Prf)	cold shock protein 22 (csp22) 6 h	436.47
S0628	Rio Grande prf3 (deletion in Prf)	flagellin 22 (flg22) 6h	356.19
S0629	Rio Grande prf3 (deletion in Prf)	flagellin II-28 (flgII-28) 6h	488.58
S0630	Rio Grande prf3 (deletion in Prf)	Lipopolysaccharides (LPS) 6 h	328.94
S0631	Rio Grande prf3 (deletion in Prf)	Peptidoglycan (PGN) 6h	312.28
S0632	Rio Grande prf3 (deletion in Prf)	mock bacteria 30 min	201.61
S0633	Rio Grande prf3 (deletion in Prf)	DC3000 30 min	214.74
S0634	Rio Grande prf3 (deletion in Prf)	DC3000ΔhrcQ-U 30 min	210.86
S0635	Rio Grande prf3 (deletion in Prf)	DC3000ΔhrcQ-UΔfliC 30 min	183.97
S0636	Rio Grande prf3 (deletion in Prf)	DC3000Δ28 30 min	221.37
S0637	Rio Grande prf3 (deletion in Prf)	DC3000ΔAvrPtoΔAvrPtoB 30 min	208.67
S0638	Rio Grande prf3 (deletion in Prf)	Pseudomonas fluorescens 30 min	215.15
S0639	Rio Grande prf3 (deletion in Prf)	Pseudomonas putida 30 min	208.43
S0640	Rio Grande prf3 (deletion in Prf)	Agrobacterium tumefaciens 30 min	205.84
S0641	Rio Grande prf3 (deletion in Prf)	mock bacteria 6 h	271.08
S0642	Rio Grande prf3 (deletion in Prf)	DC3000 6 h	391.51
S0643	Rio Grande prf3 (deletion in Prf)	DC3000ΔhrcQ-U 6 h	384.04
S0644	Rio Grande prf3 (deletion in Prf)	DC3000ΔhrcQ-UΔfliC 6 h	256.08
S0645	Rio Grande prf3 (deletion in Prf)	DC3000Δ28 6 h	438.29
S0646	Rio Grande prf3 (deletion in Prf)	DC3000ΔAvrPtoΔAvrPtoB 6 h	478.47
S0647	Rio Grande prf3 (deletion in Prf)	Pseudomonas fluorescens 6 h	439.87
S0648	Rio Grande prf3 (deletion in Prf)	Pseudomonas putida 6 h	520.76
S0649	Rio Grande prf3 (deletion in Prf)	Agrobacterium tumefaciens 6 h	271.79

## Sheet: GAPDH
Expression of Solyc05g014470
Experiment: D004: Transcriptome analysis of various tissues in tomato cultivar Heinz and the wild relative Solanum pimpinellifolium
ID	genotype	sample	normlized expression (RPKM)
S0584	Heinz	Heinz unopened flower buds	605.14
S0585	Heinz	Heinz fully opened flowers	562.07
S0586	Heinz	Heinz 1 cm fruits	1687.48
S0587	Heinz	Heinz 2 cm fruits	1459.43
S0588	Heinz	Heinz 3 cm fruits	745.49
S0589	Heinz	Heinz mature green fruits	729.21
S0590	Heinz	Heinz breaker fruits	682.58
S0591	Heinz	Heinz breaker+10 fruits	503.08
S0592	Heinz	Heinz roots	1099.91
S0593	Heinz	Heinz leaves	393.38
S0594		pimpinellifolium immature green fruits	377.15
S0595		pimpinellifolium breaker fruits	293.81
S0596		pimpinellifolium breaker+5 fruits	267.34
S0597		pimpinellifolium leaves	276.46
Experiment: D007: Transcriptome sequencing of tomato leaves treated with different bacteria and PAMPs
ID	genotype	sample	normlized expression (RPKM)
S0620	Rio Grande prf3 (deletion in Prf)	mock PAMPs 30 min	200.39
S0621	Rio Grande prf3 (deletion in Prf)	cold shock protein 22 (csp22) 30 min	160.46
S0622	Rio Grande prf3 (deletion in Prf)	flagellin 22 (flg22) 30 min	172.32
S0623	Rio Grande prf3 (deletion in Prf)	flagellin II-28 (flgII-28) 30 min	150.7
S0624	Rio Grande prf3 (deletion in Prf)	Lipopolysaccharides (LPS) 30 min	176.22
S0625	Rio Grande prf3 (deletion in Prf)	Peptidoglycan (PGN) 30 min	177.54
S0626	Rio Grande prf3 (deletion in Prf)	mock PAMPs 6h	386.43
S0627	Rio Grande prf3 (deletion in Prf)	cold shock protein 22 (csp22) 6 h	713.37
S0628	Rio Grande prf3 (deletion in Prf)	flagellin 22 (flg22) 6h	518.95
S0629	Rio Grande prf3 (deletion in Prf)	flagellin II-28 (flgII-28) 6h	817.89
S0630	Rio Grande prf3 (deletion in Prf)	Lipopolysaccharides (LPS) 6 h	485.79
S0631	Rio Grande prf3 (deletion in Prf)	Peptidoglycan (PGN) 6h	385.83
S0632	Rio Grande prf3 (deletion in Prf)	mock bacteria 30 min	195.78
S0633	Rio Grande prf3 (deletion in Prf)	DC3000 30 min	192.67
S0634	Rio Grande prf3 (deletion in Prf)	DC3000ΔhrcQ-U 30 min	186.79
S0635	Rio Grande prf3 (deletion in Prf)	DC3000ΔhrcQ-UΔfliC 30 min	195.13
S0636	Rio Grande prf3 (deletion in Prf)	DC3000Δ28 30 min	197.34
S0637	Rio Grande prf3 (deletion in Prf)	DC3000ΔAvrPtoΔAvrPtoB 30 min	197.91
S0638	Rio Grande prf3 (deletion in Prf)	Pseudomonas fluorescens 30 min	198.28
S0639	Rio Grande prf3 (deletion in Prf)	Pseudomonas putida 30 min	190.17
S0640	Rio Grande prf3 (deletion in Prf)	Agrobacterium tumefaciens 30 min	197.14
S0641	Rio Grande prf3 (deletion in Prf)	mock bacteria 6 h	381.84
S0642	Rio Grande prf3 (deletion in Prf)	DC3000 6 h	477.75
S0643	Rio Grande prf3 (deletion in Prf)	DC3000ΔhrcQ-U 6 h	505.05
S0644	Rio Grande prf3 (deletion in Prf)	DC3000ΔhrcQ-UΔfliC 6 h	339.66
S0645	Rio Grande prf3 (deletion in Prf)	DC3000Δ28 6 h	699.68
S0646	Rio Grande prf3 (deletion in Prf)	DC3000ΔAvrPtoΔAvrPtoB 6 h	622.82
S0647	Rio Grande prf3 (deletion in Prf)	Pseudomonas fluorescens 6 h	774.69
S0648	Rio Grande prf3 (deletion in Prf)	Pseudomonas putida 6 h	1123.52
S0649	Rio Grande prf3 (deletion in Prf)	Agrobacterium tumefaciens 6 h	368.38

## Sheet:  Elongation factor 1-alpha
Expression of Solyc06g009970
Experiment: D004: Transcriptome analysis of various tissues in tomato cultivar Heinz and the wild relative Solanum pimpinellifolium
ID	genotype	sample	normlized expression (RPKM)
S0584	Heinz	Heinz unopened flower buds	398.91
S0585	Heinz	Heinz fully opened flowers	489.31
S0586	Heinz	Heinz 1 cm fruits	1023.48
S0587	Heinz	Heinz 2 cm fruits	1077.19
S0588	Heinz	Heinz 3 cm fruits	1236.4
S0589	Heinz	Heinz mature green fruits	1298.18
S0590	Heinz	Heinz breaker fruits	939.11
S0591	Heinz	Heinz breaker+10 fruits	890.17
S0592	Heinz	Heinz roots	948.31
S0593	Heinz	Heinz leaves	296.77
S0594		pimpinellifolium immature green fruits	585.94
S0595		pimpinellifolium breaker fruits	530.14
S0596		pimpinellifolium breaker+5 fruits	425.14
S0597		pimpinellifolium leaves	621.75
Experiment: D007: Transcriptome sequencing of tomato leaves treated with different bacteria and PAMPs
ID	genotype	sample	normlized expression (RPKM)
S0620	Rio Grande prf3 (deletion in Prf)	mock PAMPs 30 min	258.2
S0621	Rio Grande prf3 (deletion in Prf)	cold shock protein 22 (csp22) 30 min	251.01
S0622	Rio Grande prf3 (deletion in Prf)	flagellin 22 (flg22) 30 min	235.59
S0623	Rio Grande prf3 (deletion in Prf)	flagellin II-28 (flgII-28) 30 min	223.3
S0624	Rio Grande prf3 (deletion in Prf)	Lipopolysaccharides (LPS) 30 min	236.78
S0625	Rio Grande prf3 (deletion in Prf)	Peptidoglycan (PGN) 30 min	230.8
S0626	Rio Grande prf3 (deletion in Prf)	mock PAMPs 6h	597.32
S0627	Rio Grande prf3 (deletion in Prf)	cold shock protein 22 (csp22) 6 h	920.33
S0628	Rio Grande prf3 (deletion in Prf)	flagellin 22 (flg22) 6h	961.75
S0629	Rio Grande prf3 (deletion in Prf)	flagellin II-28 (flgII-28) 6h	998.01
S0630	Rio Grande prf3 (deletion in Prf)	Lipopolysaccharides (LPS) 6 h	861.01
S0631	Rio Grande prf3 (deletion in Prf)	Peptidoglycan (PGN) 6h	710.81
S0632	Rio Grande prf3 (deletion in Prf)	mock bacteria 30 min	289.91
S0633	Rio Grande prf3 (deletion in Prf)	DC3000 30 min	280.85
S0634	Rio Grande prf3 (deletion in Prf)	DC3000ΔhrcQ-U 30 min	286.82
S0635	Rio Grande prf3 (deletion in Prf)	DC3000ΔhrcQ-UΔfliC 30 min	324.41
S0636	Rio Grande prf3 (deletion in Prf)	DC3000Δ28 30 min	307.56
S0637	Rio Grande prf3 (deletion in Prf)	DC3000ΔAvrPtoΔAvrPtoB 30 min	335.87
S0638	Rio Grande prf3 (deletion in Prf)	Pseudomonas fluorescens 30 min	323.97
S0639	Rio Grande prf3 (deletion in Prf)	Pseudomonas putida 30 min	363.01
S0640	Rio Grande prf3 (deletion in Prf)	Agrobacterium tumefaciens 30 min	355.54
S0641	Rio Grande prf3 (deletion in Prf)	mock bacteria 6 h	667.37
S0642	Rio Grande prf3 (deletion in Prf)	DC3000 6 h	780.93
S0643	Rio Grande prf3 (deletion in Prf)	DC3000ΔhrcQ-U 6 h	814.84
S0644	Rio Grande prf3 (deletion in Prf)	DC3000ΔhrcQ-UΔfliC 6 h	596.62
S0645	Rio Grande prf3 (deletion in Prf)	DC3000Δ28 6 h	913.52
S0646	Rio Grande prf3 (deletion in Prf)	DC3000ΔAvrPtoΔAvrPtoB 6 h	754.09
S0647	Rio Grande prf3 (deletion in Prf)	Pseudomonas fluorescens 6 h	848.81
S0648	Rio Grande prf3 (deletion in Prf)	Pseudomonas putida 6 h	833.75
S0649	Rio Grande prf3 (deletion in Prf)	Agrobacterium tumefaciens 6 h	531.95

## Sheet: LeEIX2
Expression of Solyc07g008630
Experiment: D004: Transcriptome analysis of various tissues in tomato cultivar Heinz and the wild relative Solanum pimpinellifolium
ID	genotype	sample	normlized expression (RPKM)
S0584	Heinz	Heinz unopened flower buds	0.09
S0585	Heinz	Heinz fully opened flowers	0.15
S0586	Heinz	Heinz 1 cm fruits	0.08
S0587	Heinz	Heinz 2 cm fruits	0.18
S0588	Heinz	Heinz 3 cm fruits	0.15
S0589	Heinz	Heinz mature green fruits	0.87
S0590	Heinz	Heinz breaker fruits	0.63
S0591	Heinz	Heinz breaker+10 fruits	0.19
S0592	Heinz	Heinz roots	0.45
S0593	Heinz	Heinz leaves	0.1
S0594		pimpinellifolium immature green fruits	0.04
S0595		pimpinellifolium breaker fruits	0.19
S0596		pimpinellifolium breaker+5 fruits	0.04
S0597		pimpinellifolium leaves	0
Experiment: D007: Transcriptome sequencing of tomato leaves treated with different bacteria and PAMPs
ID	genotype	sample	normlized expression (RPKM)
S0620	Rio Grande prf3 (deletion in Prf)	mock PAMPs 30 min	0.1
S0621	Rio Grande prf3 (deletion in Prf)	cold shock protein 22 (csp22) 30 min	0.05
S0622	Rio Grande prf3 (deletion in Prf)	flagellin 22 (flg22) 30 min	0.09
S0623	Rio Grande prf3 (deletion in Prf)	flagellin II-28 (flgII-28) 30 min	0.08
S0624	Rio Grande prf3 (deletion in Prf)	Lipopolysaccharides (LPS) 30 min	0.05
S0625	Rio Grande prf3 (deletion in Prf)	Peptidoglycan (PGN) 30 min	0.06
S0626	Rio Grande prf3 (deletion in Prf)	mock PAMPs 6h	0.11
S0627	Rio Grande prf3 (deletion in Prf)	cold shock protein 22 (csp22) 6 h	0.28
S0628	Rio Grande prf3 (deletion in Prf)	flagellin 22 (flg22) 6h	0.13
S0629	Rio Grande prf3 (deletion in Prf)	flagellin II-28 (flgII-28) 6h	0.18
S0630	Rio Grande prf3 (deletion in Prf)	Lipopolysaccharides (LPS) 6 h	0.18
S0631	Rio Grande prf3 (deletion in Prf)	Peptidoglycan (PGN) 6h	0.06
S0632	Rio Grande prf3 (deletion in Prf)	mock bacteria 30 min	0.09
S0633	Rio Grande prf3 (deletion in Prf)	DC3000 30 min	0.09
S0634	Rio Grande prf3 (deletion in Prf)	DC3000ΔhrcQ-U 30 min	0.05
S0635	Rio Grande prf3 (deletion in Prf)	DC3000ΔhrcQ-UΔfliC 30 min	0.04
S0636	Rio Grande prf3 (deletion in Prf)	DC3000Δ28 30 min	0.04
S0637	Rio Grande prf3 (deletion in Prf)	DC3000ΔAvrPtoΔAvrPtoB 30 min	0.09
S0638	Rio Grande prf3 (deletion in Prf)	Pseudomonas fluorescens 30 min	0.05
S0639	Rio Grande prf3 (deletion in Prf)	Pseudomonas putida 30 min	0.05
S0640	Rio Grande prf3 (deletion in Prf)	Agrobacterium tumefaciens 30 min	0.09
S0641	Rio Grande prf3 (deletion in Prf)	mock bacteria 6 h	0.16
S0642	Rio Grande prf3 (deletion in Prf)	DC3000 6 h	0.19
S0643	Rio Grande prf3 (deletion in Prf)	DC3000ΔhrcQ-U 6 h	0.21
S0644	Rio Grande prf3 (deletion in Prf)	DC3000ΔhrcQ-UΔfliC 6 h	0.19
S0645	Rio Grande prf3 (deletion in Prf)	DC3000Δ28 6 h	0.21
S0646	Rio Grande prf3 (deletion in Prf)	DC3000ΔAvrPtoΔAvrPtoB 6 h	0.22
S0647	Rio Grande prf3 (deletion in Prf)	Pseudomonas fluorescens 6 h	0.2
S0648	Rio Grande prf3 (deletion in Prf)	Pseudomonas putida 6 h	0.24
S0649	Rio Grande prf3 (deletion in Prf)	Agrobacterium tumefaciens 6 h	0.24

## Sheet: PR1b Pi1 
Expression of Solyc00g174340					Expression of Solyc03g020050	Pathogen induced 1
Experiment: D004: Transcriptome analysis of various tissues in tomato cultivar Heinz and the wild relative Solanum pimpinellifolium					Experiment: D004: Transcriptome analysis of various tissues in tomato cultivar Heinz and the wild relative Solanum pimpinellifolium
ID	genotype	sample	normlized expression (RPKM)		ID	genotype	sample	normlized expression (RPKM)
S0584	Heinz	Heinz unopened flower buds	61.71		S0584	Heinz	Heinz unopened flower buds	1.83
S0585	Heinz	Heinz fully opened flowers	379.77		S0585	Heinz	Heinz fully opened flowers	0
S0586	Heinz	Heinz 1 cm fruits	139.53		S0586	Heinz	Heinz 1 cm fruits	7.21
S0587	Heinz	Heinz 2 cm fruits	78.81		S0587	Heinz	Heinz 2 cm fruits	12.61
S0588	Heinz	Heinz 3 cm fruits	81.22		S0588	Heinz	Heinz 3 cm fruits	12.42
S0589	Heinz	Heinz mature green fruits	586.37		S0589	Heinz	Heinz mature green fruits	2.28
S0590	Heinz	Heinz breaker fruits	30.47		S0590	Heinz	Heinz breaker fruits	0.06
S0591	Heinz	Heinz breaker+10 fruits	57.6		S0591	Heinz	Heinz breaker+10 fruits	0.81
S0592	Heinz	Heinz roots	80.1		S0592	Heinz	Heinz roots	7.2
S0593	Heinz	Heinz leaves	44.74		S0593	Heinz	Heinz leaves	0
S0594		pimpinellifolium immature green fruits	3.96		S0594		pimpinellifolium immature green fruits	0.35
S0595		pimpinellifolium breaker fruits	5.2		S0595		pimpinellifolium breaker fruits	0
S0596		pimpinellifolium breaker+5 fruits	3.21		S0596		pimpinellifolium breaker+5 fruits	0.19
S0597		pimpinellifolium leaves	3.05		S0597		pimpinellifolium leaves	0.16
Experiment: D007: Transcriptome sequencing of tomato leaves treated with different bacteria and PAMPs					Experiment: D007: Transcriptome sequencing of tomato leaves treated with different bacteria and PAMPs
ID	genotype	sample	normlized expression (RPKM)		ID	genotype	sample	normlized expression (RPKM)
S0620	Rio Grande prf3 (deletion in Prf)	mock PAMPs 30 min	22		S0620	Rio Grande prf3 (deletion in Prf)	mock PAMPs 30 min	0.13
S0621	Rio Grande prf3 (deletion in Prf)	cold shock protein 22 (csp22) 30 min	18.07		S0621	Rio Grande prf3 (deletion in Prf)	cold shock protein 22 (csp22) 30 min	0
S0622	Rio Grande prf3 (deletion in Prf)	flagellin 22 (flg22) 30 min	8.48		S0622	Rio Grande prf3 (deletion in Prf)	flagellin 22 (flg22) 30 min	0
S0623	Rio Grande prf3 (deletion in Prf)	flagellin II-28 (flgII-28) 30 min	17.89		S0623	Rio Grande prf3 (deletion in Prf)	flagellin II-28 (flgII-28) 30 min	0
S0624	Rio Grande prf3 (deletion in Prf)	Lipopolysaccharides (LPS) 30 min	13.98		S0624	Rio Grande prf3 (deletion in Prf)	Lipopolysaccharides (LPS) 30 min	0
S0625	Rio Grande prf3 (deletion in Prf)	Peptidoglycan (PGN) 30 min	15.13		S0625	Rio Grande prf3 (deletion in Prf)	Peptidoglycan (PGN) 30 min	0
S0626	Rio Grande prf3 (deletion in Prf)	mock PAMPs 6h	23.29		S0626	Rio Grande prf3 (deletion in Prf)	mock PAMPs 6h	0.18
S0627	Rio Grande prf3 (deletion in Prf)	cold shock protein 22 (csp22) 6 h	30.38		S0627	Rio Grande prf3 (deletion in Prf)	cold shock protein 22 (csp22) 6 h	0.86
S0628	Rio Grande prf3 (deletion in Prf)	flagellin 22 (flg22) 6h	12.37		S0628	Rio Grande prf3 (deletion in Prf)	flagellin 22 (flg22) 6h	0.14
S0629	Rio Grande prf3 (deletion in Prf)	flagellin II-28 (flgII-28) 6h	298.37		S0629	Rio Grande prf3 (deletion in Prf)	flagellin II-28 (flgII-28) 6h	12.48
S0630	Rio Grande prf3 (deletion in Prf)	Lipopolysaccharides (LPS) 6 h	230.3		S0630	Rio Grande prf3 (deletion in Prf)	Lipopolysaccharides (LPS) 6 h	0.09
S0631	Rio Grande prf3 (deletion in Prf)	Peptidoglycan (PGN) 6h	21.37		S0631	Rio Grande prf3 (deletion in Prf)	Peptidoglycan (PGN) 6h	0.62
S0632	Rio Grande prf3 (deletion in Prf)	mock bacteria 30 min	78.94		S0632	Rio Grande prf3 (deletion in Prf)	mock bacteria 30 min	0.19
S0633	Rio Grande prf3 (deletion in Prf)	DC3000 30 min	33.95		S0633	Rio Grande prf3 (deletion in Prf)	DC3000 30 min	0
S0634	Rio Grande prf3 (deletion in Prf)	DC3000ΔhrcQ-U 30 min	33.2		S0634	Rio Grande prf3 (deletion in Prf)	DC3000ΔhrcQ-U 30 min	0
S0635	Rio Grande prf3 (deletion in Prf)	DC3000ΔhrcQ-UΔfliC 30 min	32.39		S0635	Rio Grande prf3 (deletion in Prf)	DC3000ΔhrcQ-UΔfliC 30 min	0
S0636	Rio Grande prf3 (deletion in Prf)	DC3000Δ28 30 min	43.74		S0636	Rio Grande prf3 (deletion in Prf)	DC3000Δ28 30 min	0
S0637	Rio Grande prf3 (deletion in Prf)	DC3000ΔAvrPtoΔAvrPtoB 30 min	30.16		S0637	Rio Grande prf3 (deletion in Prf)	DC3000ΔAvrPtoΔAvrPtoB 30 min	0
S0638	Rio Grande prf3 (deletion in Prf)	Pseudomonas fluorescens 30 min	60.67		S0638	Rio Grande prf3 (deletion in Prf)	Pseudomonas fluorescens 30 min	0
S0639	Rio Grande prf3 (deletion in Prf)	Pseudomonas putida 30 min	18.6		S0639	Rio Grande prf3 (deletion in Prf)	Pseudomonas putida 30 min	0
S0640	Rio Grande prf3 (deletion in Prf)	Agrobacterium tumefaciens 30 min	26.22		S0640	Rio Grande prf3 (deletion in Prf)	Agrobacterium tumefaciens 30 min	0.02
S0641	Rio Grande prf3 (deletion in Prf)	mock bacteria 6 h	52.6		S0641	Rio Grande prf3 (deletion in Prf)	mock bacteria 6 h	0.91
S0642	Rio Grande prf3 (deletion in Prf)	DC3000 6 h	94.74		S0642	Rio Grande prf3 (deletion in Prf)	DC3000 6 h	7.91
S0643	Rio Grande prf3 (deletion in Prf)	DC3000ΔhrcQ-U 6 h	60.46		S0643	Rio Grande prf3 (deletion in Prf)	DC3000ΔhrcQ-U 6 h	7.26
S0644	Rio Grande prf3 (deletion in Prf)	DC3000ΔhrcQ-UΔfliC 6 h	86.44		S0644	Rio Grande prf3 (deletion in Prf)	DC3000ΔhrcQ-UΔfliC 6 h	0.92
S0645	Rio Grande prf3 (deletion in Prf)	DC3000Δ28 6 h	164.98		S0645	Rio Grande prf3 (deletion in Prf)	DC3000Δ28 6 h	2.91
S0646	Rio Grande prf3 (deletion in Prf)	DC3000ΔAvrPtoΔAvrPtoB 6 h	85.29		S0646	Rio Grande prf3 (deletion in Prf)	DC3000ΔAvrPtoΔAvrPtoB 6 h	10.24
S0647	Rio Grande prf3 (deletion in Prf)	Pseudomonas fluorescens 6 h	65.2		S0647	Rio Grande prf3 (deletion in Prf)	Pseudomonas fluorescens 6 h	1.37
S0648	Rio Grande prf3 (deletion in Prf)	Pseudomonas putida 6 h	54.01		S0648	Rio Grande prf3 (deletion in Prf)	Pseudomonas putida 6 h	3.47
S0649	Rio Grande prf3 (deletion in Prf)	Agrobacterium tumefaciens 6 h	48.98		S0649	Rio Grande prf3 (deletion in Prf)	Agrobacterium tumefaciens 6 h	0.62
